# Supplementary material for: Novel Bayes Factors That Capture Expert Uncertainty in Prior Density Specification in Genetic Association Studies
Source: Genet Epidemiol. 2015 Feb 27;39(4):239–48. doi: 10.1002/gepi.21891 (PMC4406822; doi:10.1002/gepi.21891)
Supplement: Supplementary file 1 — Supplementary material. [file GEPI-39-239-s001.zip]

Archive with 2 entries (2 files):
- gepi21891-sup-0001-text.pdf
- Spencer_supplementary.tex
