# Supplementary material for: Novel Bayes Factors That Capture Expert Uncertainty in Prior Density Specification in Genetic Association Studies
Source: Genet Epidemiol. 2015 Feb 27;39(4):239–48. doi: 10.1002/gepi.21891 (PMC4406822; doi:10.1002/gepi.21891)
Supplement: Supplementary file 1 — Supplementary material. [file GEPI-39-239-s001.zip › Spencer_supplementary.tex]

%supplementary material for Spencer et al. paper (BF filters)

\documentclass[a4paper, 11pt]{article}

\usepackage{amsmath}
\usepackage{amssymb}
\usepackage{natbib}
\usepackage{graphicx}
\usepackage{epstopdf}
\usepackage[margin=1in]{geometry}
\usepackage{url}
\usepackage{array}
\usepackage{subfigure}
\usepackage{authblk}
\usepackage[super]{nth}
\usepackage{xcolor}
\usepackage{bm}
\usepackage{setspace}
\doublespacing

\title{A new class of tractable Bayes factors that capture\\ expert uncertainty in prior density specification in\\ genetic association studies: Supplementary data}
\author[*]{Amy Spencer,$^1$ Angela Cox$^2$ and Kevin Walters$^1$}
\affil[1]{School of Mathematics and Statistics, University of Sheffield, Sheffield, S3 7RH, UK}
\affil[2]{School of Medicine, University of Sheffield, Sheffield, S10 2RX, UK}
\affil[*]{Correspondence: k.walters@sheffield.ac.uk}

\begin{document}
%\maketitle
\clearpage


\section{Derivation of novel Bayes factors \label{S:appendix}}

Wakefield's Bayes factor approximation (Wakefield, 2009) uses the prior $\beta_1 \sim N(0, W)$ for the logOR of the causal SNP and the asymptotic distribution $\widehat{\beta_1} \sim N(\beta_1, V)$ as the `data'. We have modified this approximation to allow for uncertainty in $W$ by putting various priors on it. Our PPBF, EPBF, HPBF and RPBF approximations are derived below. In all cases $0 <a \leq W \leq b$.

\subsection{Deriving the Bayes factor when $\bm{f(W)=q(V+W)^k}$ for $\bm{k\leq -1/2}$} \label{S:appendix_power}
The power prior Bayes factor (PPBF) approximation is given by

\begin{align} \label{E:basicint}
\text{PPBF}
=& \frac{\int_W\int_{\beta_1} p(\widehat{\beta_1}|\beta_1)f({\beta_1}|W) f(W) \; d\beta_1 \; dW}{p(\widehat{\beta_1}|\beta_1=0)}\nonumber\\
=&\frac{1}{Q}\int_W\int_{\beta_1} \frac{1}{\sqrt{2\pi V}} \exp\left(-\frac{(\widehat{\beta_1}-\beta_1)^2}{2V}\right) \frac{1}{\sqrt{2\pi W}} \exp\left(-\frac{\beta_1^2}{2W}\right)q(V+W)^k\;d\beta_1\;dW,
\end{align}

\noindent where \begin{equation*} \label{E:q}
q=\left\{
\begin{array}{ll}
(k+1)[(V+b)^{k+1}-(V+a)^{k+1}]^{-1} & k \neq -1\\
\left[\text{ln}(V+b)-\text{ln}(V+a)\right]^{-1} & k=-1
\end{array}
\right.
\end{equation*}
is the normalising constant and $Q=p(\widehat{\beta_1}|\beta_1=0) =\frac{1}{\sqrt{2\pi V}} \exp\left(-\frac{\widehat{\beta_1}^2}{2V}\right)$. Since neither limit depends on either $W$ or $\beta_1$ we can choose the order of integration. Integrating out $\beta_1$ by rearranging the integrand into the density of a normal distribution in $\beta_1$ gives

\begin{align} \label{eq:intoutbeta}
\text{PPBF} &=\frac{q}{Q}\int_W \frac{1}{\sqrt{2\pi (V+W)}}\exp\left(-\frac{\widehat{\beta_1}^2}{2(V+W)}\right) (V+W)^k \;dW \nonumber\\
&=\frac{q}{Q\sqrt{2\pi}}\int_W (V+W)^{k-\frac{1}{2}}\exp\left(-\frac{\widehat{\beta_1}^2}{2(V+W)}\right) \;dW.
\end{align}
With $k<-\frac{1}{2}$ the integrand above takes the form of an inverse gamma density $f(y; \alpha, \gamma)=\frac{\gamma^\alpha}{\Gamma(\alpha)}y^{-(\alpha+1)}\exp\left( -\frac{\gamma}{y}\right)$ with shape and scale parameters $-(k+\frac{1}{2})$ and $\widehat{\beta_1}^2/2$, respectively.


\begin{align*}
\text{PPBF} =& \frac{q}{Q\sqrt{2\pi}}\frac{\Gamma(-k-\frac{1}{2})}{(\widehat{\beta_1}^2/2)^{-k-\frac{1}{2}}}\int_{W=a}^{W=b} \frac{(\widehat{\beta_1}^2/2)^{-k-\frac{1}{2}}}{\Gamma(-k-\frac{1}{2})}(V+W)^{k-\frac{1}{2}}\exp\left(-\frac{\widehat{\beta_1}^2}{2(V+W)}\right) \; dW \\
=& \frac{q}{Q\sqrt{2\pi}}\frac{\Gamma(-k-\frac{1}{2})}{(\widehat{\beta_1}^2/2)^{-k-\frac{1}{2}}}\int_{W=a+V}^{W=b+V} \frac{(\widehat{\beta_1}^2/2)^{-k-\frac{1}{2}}}{\Gamma(-k-\frac{1}{2})}W^{k-\frac{1}{2}}\exp\left(-\frac{\widehat{\beta_1}^2}{2W}\right) \; dW \\
=&\frac{q}{Q\sqrt{2\pi}}\frac{\Gamma(-k-\frac{1}{2})}{(\widehat{\beta_1}^2/2)^{-k-\frac{1}{2}}}\left[\frac{\Gamma(-k-\frac{1}{2},\frac{\widehat{\beta_1}^2}{2W})}{\Gamma(-k-\frac{1}{2})}\right]_{W=a+V}^{W=b+V}.
\end{align*}
Using the form for $Q$ and the normalising constant $q$ given above yields\\

$
%\begin{equation}
\text{PPBF}=\left\{
\begin{array}{ll}
\frac{(k+1)\sqrt{V}\left[\Gamma\left(-k-\frac{1}{2},\frac{\widehat{\beta_1}^2}{2(b+V)}\right)-\Gamma\left(-k-\frac{1}{2},\frac{\widehat{\beta_1}^2}{2(a+V)}\right)\right]}{\left(\widehat{\beta_1}^2/2\right)^{-k-\frac{1}{2}}\exp\left(-\frac{\widehat{\beta_1}^2}{2V}\right)\left[(V+b)^{k+1}-(V+a)^{k+1}\right]} & k \neq -1 \\
& \\
\frac{\sqrt{2V}\left[\Gamma\left(\frac{1}{2},\frac{\widehat{\beta_1}^2}{2(b+V)}\right)-\Gamma\left(\frac{1}{2},\frac{\widehat{\beta_1}^2}{2(a+V)}\right)\right]}{\widehat{\beta_1}\exp\left(-\frac{\widehat{\beta_1}^2}{2V}\right)\text{ln}\left(\frac{V+b}{V+a}\right)} & k= -1\\
\end{array}
\right.
$
%\end{equation}

\noindent where $\Gamma(s,x)=\int_x^{\infty}t^{s-1}\exp({-t}) \; dt$ represents the upper incomplete gamma function.


\subsection{Deriving the Bayes factor when $\bm{f(W)=r}$ exp $\bm{\left( -\frac{cW}{2} \right)} $ for $\bm{c>0}$} \label{S:appendix_exp}

For the exponential prior the normalising constant is $r = \frac{c}{2}\left[\exp\left(-\frac{ca}{2}\right)-\exp\left(-\frac{cb}{2}\right)\right]^{-1}.$ For the EPBF, the steps used to get to Equation (\ref{eq:intoutbeta}) for the PPBF are the same. So with the exponential prior we have

\begin{align}
\text{EPBF} =\frac{r}{Q}&\int_a^b \frac{1}{\sqrt{2\pi (V+W)}}\exp\left(-\frac{\widehat{\beta_1}^2}{2(V+W)}\right) \exp\left(-\frac{cW}{2}\right)dW \nonumber \end{align}
with $Q$ defined in Appendix \ref{S:appendix_power}. Re-writing the integrand in the form of a generalized inverse Gaussian distribution with parameters $c>0$ , $\widehat{\beta_1}^2$ and $\frac{1}{2}$, we have

\begin{align*}
\text{EPBF}
=&\frac{2r\exp(\frac{cV}{2})K_\frac{1}{2}\left(\sqrt{c\widehat{\beta_1}^2}\right)}{Q\sqrt{2\pi}(c/\widehat{\beta_1}^2)^\frac{1}{4}}\int_{W=a}^{W=b} \frac{(c/\widehat{\beta_1}^2)^\frac{1}{4}(V+W)^{-\frac{1}{2}}}{2K_\frac{1}{2}\left(\sqrt{c\widehat{\beta_1}^2}\right)}\exp\left(-\frac{\widehat{\beta_1}^2}{2(V+W)}-\frac{c(V+W)}{2}\right)\;dW\\
=&\frac{2r\exp(\frac{cV}{2})K_\frac{1}{2}\left(\sqrt{c\widehat{\beta_1}^2}\right)}{Q\sqrt{2\pi}(c/\widehat{\beta_1}^2)^\frac{1}{4}}\int_{W=a+V}^{W=b+V} \frac{(c/\widehat{\beta_1}^2)^\frac{1}{4}W^{-\frac{1}{2}}}{2K_\frac{1}{2}\left(\sqrt{c\widehat{\beta_1}^2}\right)}\exp\left(-\frac{\widehat{\beta_1}^2}{2W}-\frac{cW}{2}\right)\;dW\\
=&\frac{2r\exp(\frac{cV^2+\widehat{\beta_1}^2}{2V})\sqrt{V}K_{\frac{1}{2}}\left(\sqrt{c\widehat{\beta_1}^2}\right)}{(c/\widehat{\beta_1}^2)^{\frac{1}{4}}}\int_{W=a+V}^{W=b+V}\frac{(c/\widehat{\beta_1}^2)^{\frac{1}{4}}W^{-\frac{1}{2}}}{2K_{\frac{1}{2}}\left(\sqrt{c\widehat{\beta_1}^2}\right)}\exp\left(-\frac{cW}{2}-\frac{\widehat{\beta_1}^2}{2W}\right) \; dW.
\end{align*}where $K_{\frac{1}{2}}(.)$ represents a modified Bessel function of the second kind. The integrand is a generalized inverse Gaussian density: $W \sim GIG(c, \widehat{\beta_1}^2, \frac{1}{2})$. Whilst there is no closed form expression for the distribution function it can be calculated in {\bf{R}} using the {\tt{pgig}} command.


\subsection{Deriving the Bayes factor when $\bm{f(W)=s(V+W)^k}$ exp $\bm{\left( -\frac{d}{2(V+W)} \right)} $ for $\bm{d>-\widehat{\beta_1}^2}$, $\bm{k<-1}$} \label{S:appendix_hyb}

The hybrid prior takes the form of an inverse gamma density, therefore the normalising constant is $s = \left(\frac{d}{2}\right)^{-k-1}\left[\Gamma\left(-k-1,\frac{d}{2(b+V)}\right)-\Gamma\left(-k-1,\frac{d}{2(a+V)}\right)\right]^{-1}$. This applies only with $k<-1$.

Again following the steps that give us Equation (\ref{eq:intoutbeta}) for the PPBF, we have this form for the HPBF:

\begin{align}
\text{HPBF} =\frac{s}{Q\sqrt{2\pi}}&\int_a^b (V+W)^{k-\frac{1}{2}}\exp\left(-\frac{\widehat{\beta_1}^2}{2(V+W)}\right) \exp\left(-\frac{d}{2(V+W)}\right)dW. \nonumber \end{align}
As with the PPBF, the integrand above takes the form of an inverse gamma density for the values of $k$ we have specified. In this case the shape and scale parameters are $-(k+\frac{1}{2})$ and $(\widehat{\beta_1}^2+d)/2$, respectively.


\begin{align*}
\text{HPBF} =& \frac{s}{Q\sqrt{2\pi}}\frac{\Gamma(-k-\frac{1}{2})}{((\widehat{\beta_1}^2+d)/2)^{-k-\frac{1}{2}}}\int_{W=a}^{W=b} \frac{((\widehat{\beta_1}^2+d)/2)^{-k-\frac{1}{2}}}{\Gamma(-k-\frac{1}{2})}(V+W)^{k-\frac{1}{2}}\exp\left(-\frac{(\widehat{\beta_1}^2+d)}{2(V+W)}\right) \; dW \\
=& \frac{s}{Q\sqrt{2\pi}}\frac{\Gamma(-k-\frac{1}{2})}{((\widehat{\beta_1}^2+d)/2)^{-k-\frac{1}{2}}}\int_{W=a+V}^{W=b+V} \frac{((\widehat{\beta_1}^2+d)/2)^{-k-\frac{1}{2}}}{\Gamma(-k-\frac{1}{2})}W^{k-\frac{1}{2}}\exp\left(-\frac{(\widehat{\beta_1}^2+d)}{2W}\right) \; dW \\
=&\frac{s}{Q\sqrt{2\pi}}\frac{\Gamma(-k-\frac{1}{2})}{((\widehat{\beta_1}^2+d)/2)^{-k-\frac{1}{2}}}\left[\frac{\Gamma(-k-\frac{1}{2},\frac{(\widehat{\beta_1}^2+d)}{2W})}{\Gamma(-k-\frac{1}{2})}\right]_{W=a+V}^{W=b+V} \\
=&\frac{\sqrt{2V}\exp\left(\frac{\widehat{\beta_1}^2}{2V}\right)\left[\Gamma\left(-k-\frac{1}{2},\frac{(\widehat{\beta_1}^2+d)}{2(b+V)}\right)-\Gamma\left(-k-\frac{1}{2},\frac{(\widehat{\beta_1}^2+d)}{2(a+V)}\right)\right]}{(\widehat{\beta_1}^2+d)^{-k-\frac{1}{2}}d^{k+1}\left[\Gamma\left(-k-1,\frac{d}{2(b+V)}\right)-\Gamma\left(-k-1,\frac{d}{2(a+V)}\right)\right]}.
\end{align*}


\subsection{Deriving the Bayes factor when $\bm{f(W)=\frac{t}{(V+W)}}$ exp $\bm{\left( -\frac{(V+W)}{2} \right)} $} \label{S:appendix_beta}

The reciprocal prior approximate Bayes factor (RPBF) is a specific prior distribution with normalising constant $t=\left[\Gamma\left(0,(a+V)/2\right)-\Gamma\left(0,(b+V)/2\right)\right]^{-1}$. The form of the upper incomplete gamma function $\Gamma\left(0,z\right)$ is a special case and is calculated using the relationship $\Gamma\left(0,z\right)=-\text{Ei}(-z)=-\gamma-\ln(z)-\sum_{n=0}^\infty(-1)^n\frac{z^n}{nn!}$, where Ei is the exponential integral and $\gamma$ is the Euler-Mascheroni constant \cite{Gautschi64}.

The RPBF can be written


\begin{align}
\text{RPBF} =\frac{t\exp(-|\widehat{\beta_1}|)}{Q}&\int_a^b\frac{1}{\sqrt{2\pi}(V+W)^{\frac{3}{2}}} \exp\left(-\frac{\widehat{\beta_1}^2}{2(V+W)}\right)\exp\left( -\frac{(V+W)-2|\widehat{\beta_1}|}{2} \right)dW, \nonumber \end{align}
which can be further simplified by writing the integrand as the density of an inverse Gaussian distribution with mean and scale parameters of $|\widehat{\beta_1}|$ and $\widehat{\beta_1}^2$ respectively.


\begin{align*}
\text{RPBF} &=\frac{t\exp(-|\widehat{\beta_1}|)}{Q}\int_{W=a}^{W=b}\frac{1}{\sqrt{2\pi}(V+W)^{\frac{3}{2}}} \exp\left(-\frac{\left((V+W)-|\widehat{\beta_1}|\right)^2}{2(V+W)}\right)dW \\
&=\frac{t\exp(-|\widehat{\beta_1}|)}{Q|\widehat{\beta_1}|}\int_{W=a+V}^{W=b+V}\left[\frac{\widehat{\beta_1}^2}{2\pi W^3}\right]^{\frac{1}{2}} \exp\left(-\frac{\widehat{\beta_1}^2(W-|\widehat{\beta_1}|)^2}{2\widehat{\beta_1}^2W}\right)dW\\
&=\frac{t\exp(-|\widehat{\beta_1}|)}{Q|\widehat{\beta_1}|}\left[\Phi_+(W)+\exp(2|\widehat{\beta_1}|)\Phi_-(W)\right]_{W=a}^{W=b},
\end{align*}where

\begin{align*}
&\Phi_+(y) = \Phi\left(\sqrt{y+V}-\frac{|\widehat{\beta_1}|}{\sqrt{y+V}}\right), &\Phi_-(y)= \Phi\left(-\sqrt{y+V}-\frac{|\widehat{\beta_1}|}{\sqrt{y+V}}\right)
\end{align*}and $\Phi(.)$ is the distribution function of the standard normal distribution. So

\begin{align*}
\text{RPBF} &=\frac{\sqrt{2\pi V}\exp\left(\frac{\widehat{\beta_1}^2}{2V}-|\widehat{\beta_1}|\right)\left[
\Phi_+(b)-\Phi_+(a)+\left(\Phi_-(b)-\Phi_-(a)\right)\exp(2|\widehat{\beta_1}|)
\right]}{|\widehat{\beta_1}|\left[\text{ln}\left(\frac{V+b}{V+a}\right)+\sum_{n=1}^\infty\frac{(-1)^n}{nn!}\left(\left(\frac{b+V}{2}\right)^n-\left(\frac{a+V}{2}\right)^n\right)\right]}.
\end{align*}


\section{{\tt R} code to calculate the new Bayes factors} \label{S:appendix_Rcode}

The {\textbf{R}} code given below will calculate a vector of approximate Bayes factors for a set of SNPs which have been genotyped and analysed using single SNP logistic regression models. These models should all include the same relevant covariates. The first two inputs are {\tt{betas}} and {\tt{vars}}, which are both vectors of length $n$, where $n$ is the number of SNPs in the genotyping study. Respectively, they should be the fitted logOR estimates ($\widehat{\beta_1}$) and their variances ($V$) from the logistic regression models. The other inputs are {\tt{form}}, which can be either {\tt{"PPBF"}}, {\tt{"EPBF"}}, {\tt{"HPBF"}} or {\tt{"RPBF"}} indicating the form of approximate BF to be used; {\tt{hyper}}, indicating the values of the hyperparameters, which is a single value if {\tt{form="PPBF"}} or {\tt{"EPBF"}}, a vector of length 2 ({\tt{c(d,k)}}) if {\tt{form="HPBF"}} and null if {\tt{form="RPBF"}}; {\tt{a}} and {\tt{b}}, the limits of the range ({\tt{$a<b$}}) over which $W$ should be defined.

\tt{BFapprox<-function(betas,vars,form,hyper,a=0.003,b=0.1)\{

nSNP<-length(betas)

betasq<-betas\^\;2

\#define Q, the denominator

Q=((2*pi*vars)\^\;-0.5)*exp(-betasq/(2*vars))

\#\#\#\#\#\#\#\#\#\#\#\#\#\#\#\#\#\#\#\#\#\#\#\#\#\#\#\#\#\#\#\#\#\#\#\#\#\#\#\#\#\#\#\#\#\#\#\#\#\#\#\#\#

switch(form,

\#Power prior form

PPBF=\{

k=hyper

\#normalising constant for prior

if(k!=-1)\{

q<-(k+1)/((vars+b)\^\;(k+1)-(vars+a)\^\;(k+1))
\}

if(k==-1)\{

q<-(log(vars+b)-log(vars+a))\^\;(-1)
\}

\#BF

num<-gamma(-k-0.5)*(pgamma(betasq/(2*(vars+a)), -k-0.5)-pgamma(betasq/(2*(vars +b)), -k-0.5))

denom<-sqrt(2*pi)*(betasq/2)\^\;(-k-0.5)

PPBF<-(q*num)/(Q*denom)

return(PPBF)\},

\#Exponential prior form

EPBF=\{

c=hyper

\#normalising constant for prior

r=c/(2*(exp(-c*a/2)-exp(-c*b/2)))

\#integrand

library("GeneralizedHyperbolic") 

int<-rep(NA,nSNP)

for(i in 1:nSNP)\{

if(abs(betas[i])>=0.01)\{

intA<-pgig(a+vars[i], param = c(betasq[i],c,1/2))

intB<-pgig(b+vars[i], param = c(betasq[i],c,1/2))

int[i]<-intB-intA
\}\}

\#BF

num<-2*exp(c*vars/2)*besselK(sqrt(c*betasq), 0.5, expon.scaled = FALSE)

denom<-sqrt(2*pi)*(c/betasq)\^\;0.25

EPBF<-(r*num*int)/(Q*denom)

return(EPBF)\},

\#Hybrid prior form

HPBF=\{

d=hyper[1]

k=hyper[2]

\#normalising constant for prior

inc.gamma.part<-gamma(-k-1)*(pgamma(d/(2*(vars+a)), -k-1)-pgamma(d/(2*(vars+ b)), -k-1))

s<-(d/2)\^\;(-k-1)/inc.gamma.part

\#BF

num<-gamma(-k-0.5)*(pgamma((betasq+d)/(2*(vars+a)), -k-0.5)-pgamma((betasq+d) /(2*(vars+b)), -k-0.5))

denom<-sqrt(2*pi)*((betasq+d)/2)\^\;(-k-0.5)

HPBF<-(s*num)/(Q*denom)

return(HPBF)\},

\#Reciprocal prior form

RPBF=\{

\#approximation of sum for incomplete gamma with 0 term:

abfun<-function(n)\{

((-1)\^\;n)*(((b+vars)/2)\^\;n-((a+vars)/2)\^\;n)/(n*factorial(n))
\}

absum<-0

for(i in 1:1000)\{

absum<-absum+abfun(i)\}

\#normalising constant for prior

t<-1/(log((b+vars)/(a+vars))+absum)

\#integrand

ap<-pnorm(sqrt(a+vars)-abs(betas)/sqrt(a+vars))

am<-pnorm(-sqrt(a+vars)-abs(betas)/sqrt(a+vars))

bp<-pnorm(sqrt(b+vars)-abs(betas)/sqrt(b+vars))

bm<-pnorm(-sqrt(b+vars)-abs(betas)/sqrt(b+vars))

int<-bp-ap+(bm-am)*exp(2*abs(betas))

\#BF


RPBF<-(t*exp(-abs(betas))*int)/(Q*abs(betas))

return(RPBF)\},

)\}


\end{document}
